# Supplementary material for: Sex-Related Pain Behavioral Differences following Unilateral NGF Injections in a Rat Model of Low Back Pain
Source: Biology (Basel). 2022 Jun 16;11(6):924. doi: 10.3390/biology11060924 (PMC9219698; doi:10.3390/biology11060924)
Supplement: Supplementary file 1 [file biology-11-00924-s001.zip]

Archive with 3 entries (3 files):
- Biology Suppl Figures/biology-1673655 - Original.pdf
- Biology Suppl Figures/Suppl. Figure S1.pdf
- Biology Suppl Figures/Suppl. Figure S2.pdf
